# Supplementary material for: The Influence of Protein Charge and Molecular Weight on the Affinity of Aptamers
Source: Pharmaceuticals (Basel). 2023 Mar 18;16(3):457. doi: 10.3390/ph16030457 (PMC10054347; doi:10.3390/ph16030457)
Supplement: Supplementary file 1 [file pharmaceuticals-16-00457-s001.zip]

Archive with 1 entries (1 files):
- pharmaceuticals-2283590-supplementary.xlsx
