# Supplementary material for: The Influence of Protein Charge and Molecular Weight on the Affinity of Aptamers
Source: Pharmaceuticals (Basel). 2023 Mar 18;16(3):457. doi: 10.3390/ph16030457 (PMC10054347; doi:10.3390/ph16030457)
Supplement: Supplementary file 1 [file pharmaceuticals-16-00457-s001.zip › pharmaceuticals-2283590-supplementary.xlsx]

## Sheet: Literature values
Source (doi or link)	Target protein	MW [kDa]	pI	UniProt ID	Affinity [nM]	log (Affinity [nM])	Aptamer sequence (5'-3')
https://doi.org/10.1002/anie.201804860	33-mer peptide (LQLQPFPQPQLPYPQPQLPYPQPQLPYPQPQPFK)	4	8.43	-	1.3	0.113943	CTAGGCGAAATATAG CTACAAC TGTCTGAAGGCACCCAAT
https://doi.org/10.1002/elan.200804559	peptide PQQGDH	0.7	5.08	-	40	1.60206	GGCGGCGGGGGGGGAGCGGTTTCATCGTG
https://doi.org/10.1006/abio.2002.5663	His-tag	0.8	7.21	-	1	0	TGACTTTTCCTCCTTGACTATGACCTTTCTCCCTTTGCCT
https://doi.org/10.1371/journal.pone.0198980	carcinoembryonic antigen (CEA)	180	4.4	-	16.5	1.21748	GGGUCGUGUCGGAUCCGUGAGUUUUUCGCGGCGAAGACAAGGCUCGAAGCUUCUAAGGUAACGAU
https://doi.org/10.3389/fchem.2020.570528	His-tag	0.8	7.21	-	173	2.23805	ATACGACTCACTATTAGGGATGTCCACCATATAGATCGATTTAAGTCCCTCGTTATTAATGCTAGACTACTGACTAC
https://doi.org/10.1016/j.antiviral.2013.09.004	Influenza A virus (IAV) non-stuctural protein (NS1)	24.8	5.39	A0A023PUK8	18.91	1.27669	GCGGTCCGGGGTGGGTGGGTGGTGGGGGGGTGCGGG
https://doi.org/10.1007/s00436-009-1583-x	Plasmodium falciparum erythrocyte membrane protein (PFEMP)	15.9	5.95	A0A024VSD8	50	1.69897	AAC AATACGA CTACA
https://doi.org/10.1016/j.saa.2019.117735	PBP2a (His-tagged)	89.8	5.75	A0A0H2ZMF9	15	1.17609	TTTTTAAGCCCACGAACCYGTGCCXCACGAACTAAWTGCCAGXCGYGCCATG
https://doi.org/10.1016/j.ab.2008.01.005	Rabbit IgG	150	8.2	ab37415, https://www.abcam.com/rabbit-igg-polyclonal-isotype-control-ab37415.html	0.015	-1.82391	UUCGAUACGCCGUGGGGUGACGUUGGCUAC
https://doi.org/10.1186/s12985-021-01631-y	Enterovirus 71 (EV-A71) capsid protein VP1	32.7	6.5	B9VUU3	4.28	0.631444	ACTAAGCCACCGTGTCCACCCUCGCCGAGUUUUCGUAACUAUAUCUUGUGGUUCCUAUUGCUGCGUCACUCUGGAU
https://doi.org/10.1038/s41598-022-12062-2	N-terminally hexa-histidine tagged New Delhi metallo-beta-lactamase 1	19.1	6.01	C7C422/I6ZXN9	28.1	1.44871	GCAATGGTACGGTACTTCCTGTTTTATGTTGTGTGTCTTGTTTTGCTACTTTTCGCCGGCCGTTCAAAAGTGCACGCTACTTTGCTAA
https://doi.org/10.14348/molcells.2014.0208	(EpCAM) epithelial cell adhesion molecule (human)	18.8	9.52	C9JKY3	5.48	0.738781	AACAGAGGGACAAACGGGGGAAGATTTGACGTCGACGACA
https://doi.org/10.1016/j.bios.2011.05.050	Flavin adenine dinucleotide-dependent glucose dehydrogenase (GDH)	105.3	7.15	Genbank: AAN39686.1 and AAQ06608.1	32	1.50515	TCCGGGGGGCTGGGCAGGGGGGTAACTTTC
https://doi.org/10.1128/AAC.01603-05	Hepatitis C Virus RdRp Subtype 3A	13	4.58	J7M7Z9	1.3	0.113943	GGGCGTGGTGGGTGGGGTACTAATAATGTGCGTTTG
https://doi.org/10.1021/jacs.9b13370	Trastuzumab	145.5	8.36	KEGG DRUG D03257	10.3	1.01284	GTGTCCAGGGTTCCAAGGTGCTTCGTGGACAC
https://doi.org/10.1007/s12161-021-02211-0	Shellfish Allergen Tropomyosin	32.8	4.68	M1H607	0.95	-0.0222764	GCAGCAGGGCATCGTATCTCTTGTGAGTCCCTTATCGGCT
https://doi.org/10.1089/nat.2017.0689	chemokine (C-C motif) ligand 21 (CCL21)	12.3	10.04	O00585	0.7	-0.154902	GTTGCTCGTATTTAGGGCGG-CAGCGAACTGGGAGAGGAGGAAATAGCAAAGTTCATCA
https://doi.org/10.1006/viro.1995.1264	HIV-1 Integrase	32.2	8.42	O12158	2	0.30103	CCAGUCUUGUGGCUUUGAAAGAGAGGAGUG
https://doi.org/10.1021/acschembio.9b00237	HIV-1 Integrase	32.2	8.42	O12158	0.103	-0.987163	UUUCAAGUGUAUAUUAACUACGCAUCUUUCCCCCUGCGUA
https://doi.org/10.1186/1756-8722-7-5	Sialic acid-binding Ig-like lectin 5 precursor	59	7.17	O15389	2.77	0.44248	GTACGCCGCAAGACGAGTTGTGTATAAGCCGGC
https://doi.org/10.1093/nass/nrl125	Toll-like receptor 3 human	101.2	6.65	O15455	2.1	0.322219	GGUAGAUACGAUGGAUCAGGGUACCCCCUGUGGCCCGUCAACACAGGGGAAGUGGCAUGACGCGCAGCCA
https://doi.org/10.1093/nar/gkr892	RNA-binding protein Hfq from Bacillus subtilis	8.5	8.06	O31796	10	1	UAGAGAGAGAUUAGAUCCUGUCCGCGGCUA
https://doi.org/10.1016/j.canlet.2012.11.032	Prominin-1 human = CD133	95.3	7.03	O43490	83.2	1.92012	CCCUCCUACAUAGGG
https://doi.org/10.1007/s00216-020-02666-w	Bovine pregnancy-associated glycoproteins 4	46	9.43	O46492	11.7	1.06819	TTGAAGTGACTCCGCACTGGGTGGGTGGGAGGGTCGTGCGGCTGGTCATAGCAGGT
https://doi.org/10.1096/fj.09-129312	Toll-like receptor 2 human	87.5	6.14	O60603	0.028	-1.55284	TCCCTACGGCGCTAACCAGTGCTAGCCACTGCGGGGTTCCCTTGTTGCCACCGTGCTACAAC
https://doi.org/10.1093/nar/gkg748	human RNase H1	32.1	9.28	O60930	11	1.04139	CGGTCGCTCCGTGTGGCTTGGGTTGGGTGTGGCAGTGAC
https://doi.org/10.1093/nar/gku743	30S ribosomal protein S8 Aquifex aeolicus	19.5	9.79	O67566	0.018	-1.74473	GGGCAGUGAUGCUUCGGCAUAUCAGCCC
https://doi.org/10.1155/2015/658712	Angiopoietin-2	54.6	5.6	O77802	138	2.13988	AAAAAUUAACCAUCAGAUCAUGGCCCCUGCCCUCUCAAGCACCAC
https://doi.org/10.1006/abio.2002.5663	neurotensin receptor NTR-1	47.2	9.39	O88319	0.37	-0.431798	ACAGATACGGAACTACAGAGGTCAATTACGGTGGCCACGC
https://doi.org/10.1016/j.talanta.2018.10.014	Dickkopf-related protein 1 (DKK1)	25.8	8.72	O94907	0.3719	-0.429574	TAGGGAAGAGAAGGACATATGATTAGGCCGTAAACGGGGCTAGGCGGGGATCATTGACTAGTACATGACCACTTGA
https://doi.org/10.1016/j.aca.2020.09.038	human Securin = Pituitary tumor-transforming gene 1 protein (PTTG1)	21.9	6.23	O95997	16.41	1.21511	GGAGCUCAGCCUUCACUGCGAUCACCGUGUCGGUGGCUAGUCGAUGUAUCCCGAUCACCAUUGGGGGCAAGUUUAGACAGGCACCACGGUCGGAUCCAC
https://doi.org/10.1002/elps.201200032	Bovine Catalase	59.8	6.82	P00432	237	2.37475	GACCTAG CAGTGGACA TGTGGCAGGGTG AAGTGGCA TCGTC
https://doi.org/10.1016/j.bbrc.2014.09.023	human Epidermal growth factor receptor	13.2	6.17	P00533	56	1.74819	TACCAGTGCGATGCTCAGTGCCGTTTCTTCTCTTTCGCTTTTTTTGCTTTTGAGCATGCTGACGCATTCGGTTGAC
https://doi.org/10.1371/journal.pone.0020299	human Epidermal growth factor receptor	13.2	6.17	P00533	2.4	0.380211	UGCCGCUAUAAUGCACGGAUUUAAUCGCCGUAGAAAAGCAUGUCAAAGCCG
https://doi.org/10.1021/bi0356146	Colicin E3 from E. coli	58	9.04	P00646	2	0.30103	ACUGUCCUCCCUUCAGAGAGCGCGGGACCCUUAACUUGGGGCCCACGAACAGCUUCAGUUCCGUCUCGGCGU
https://doi.org/10.1016/S0968-0896(01)00028-1	Lysozym C (Chicken)	14.3	11.4	P00698	30	1.47712	ATCAGGGCTAAAGAGTGCAGAGTTACTTAG
https://doi.org/10.1016/j.ijbiomac.2010.12.007	Lysozym C (Chicken)	14.3	11.4	P00698	0.8	-0.09691	GGUUGUGAAGAUUGGGAGCGUCGUGGCUAC
https://doi.org/10.1021/ac049858n	Lysozym C (Chicken)	14.3	11.4	P00698	29	1.4624	GGGAATGGATCCACATCTACGAATTCATCAGGGCTAAAGAGTGCAGAGTTACTTAGTTCACTGCAGACTTGACGAAGCTT
https://doi.org/10.3390/molecules15031127	Lysozym C (Chicken)	14.3	11.4	P00698	2.8	0.447158	GCAGCTAAGCAGGCGGCTCACAAAACCATTCGCATGCGGC
https://doi.org/10.1021/ac503261b	Lysozym C (Chicken)	14.3	11.4	P00698	4	0.60206	CATCCGTCACACCTGCTCTTCAACGATTCTTTTTTTTTTGTCACGTTCGCATTGTCTTGGTGTTCGGTCCCGTATC
https://doi.org/10.1021/acs.analchem.9b00081	Thrombin	65.3	5.23	P00734	33	1.51851	GGTGTGGGCGACATGGGGGTTGGTGGTGTAGGAGCGCCAT
https://doi.org/10.1038/355564a0	Thrombin	70	5.63	P00734	25	1.39794	GGTTGGTGTGGTTGG
https://doi.org/10.1039/C7TB01276D	Thrombin	70	5.63	P00734	0.027	-1.56864	TTTTTTTTTTGGTTGGTGTGGTTGG
https://doi.org/10.1093/biomethods/bpy004	Thrombin	70	5.63	P00734	1	0	CCUUUGGUUCGGAUAAUUAAGUAUUGUCUUCAUUCA
https://doi.org/10.1093/nar/gkaa800	Thrombin	37	8.3	P00734	0.019	-1.72125	ATCTCGACTAGTCATAGGGGGCGCGAACATACGCGGTTGGTGTGGTTGGCTGACAATACACGT
https://doi.org/10.1371/journal.pone.0027051	Thrombin	37	8.3	P00734	0.33	-0.481486	CAGCGCTAGGGCTTTTAGCGTAATGGGTAGGGTGGTGCGGTGCAGATATCGGGAATTGGTG
https://doi.org/10.1016/S0014-5793(04)00197-8	Prothrombin Bovine	65.8	5.4	P00735	164	2.21484	AAAC CAA UCA AGA GGU CGA UAG AAG GUU UAU AUC ACU CAG CAU AAU
https://doi.org/10.1093/jb/mvj203	Bovine factor IX	49.3	5.72	P00741	10	1	CUACGCGGGCGUUUACGUAACGGCUUAUGGGGAGCUGAGCGCUUGAUCGUGGUAGUGCGAAGCCAGUAAACGAG
https://doi.org/10.4049/jimmunol.2001260	Complement factor B	83	6.66	P00751	490	2.6902	GACACGCTGAGAATAGAAGTAGGAGTATGCTTGCGACCAC
https://doi.org/10.1038/75910	glutaminyl-tRNA ligase	63.3	5.88	P00962	0.13	-0.886057	UGGGUAUCGCCAAAAGAAAGGCACCGGAUUCUGAUUCCGGAGGUCGAGAGAUUGUCGUCCUCGUACCCCAGCCA
https://doi.org/10.1038/mt.2013.178	Complement C5a anaphylatoxin human	8.3	8.93	P01031	1.39	0.143015	GCGAUGUGGUGGUGAAGGGUUGUUGGGUGUCGACGCACGC
https://doi.org/10.1021/ja056943j	GTPase h-Ras protein human	21	5.16	P01113	200	2.30103	CTTCTGCCCGCCTCCTTCCTATTAGGGTGCTTCGCGAAGTTCATTTTACATCCCCATAGGAGACGAGATAGGCGGACACT
https://doi.org/10.1089/oli.2010.0231	GTPase KRAS	21.2	6.31	P01116	227	2.35603	CCGGAGUUGAGGCGUAGAUGGUUCAGAUCCGAACGAUGAAG
https://doi.org/10.1089/oli.2010.0231	GTPase KRASV12	21.2	6.31	P01116	4.04	0.606381	CCGGAGUUGAGGCGUAGAUGGUUCAGAUCCGAACGAUGAAG
https://doi.org/10.1021/bi961544+	Platelet-derived growth factor B chain human	12.3	9.38	P01127	0.093	-1.03152	CACAGGCTACGGCACGTAGAGCATCACCATGATCCTGTG
https://doi.org/10.1371/journal.pone.0027051	Platelet-derived growth factor B chain human	12.3	9.38	P01127	0.028	-1.55284	GAATCATGATCCCCCATGACCTGGGGGCGTTACTGGCGAGCATCATGAGAGATCGTGCGA
https://doi.org/10.1093/biomethods/bpy004	human TGFβ1 - Transforming Growth Factor-β1	12.8	8.59	P01137	10	1	UGGUAAUUUGUCGUUUAUACGGGUCCUCGCAUCUUCCUA
https://doi.org/10.1016/j.str.2015.03.027	Beta-nerve growth factor	13.5	9	P01138	0.14	-0.853872	CAGCGGGACACAZGAGGACZZGGGGZZZZAGCCGZZGZGG
https://doi.org/10.1093/nar/23.16.3198	Beta-nerve growth factor	13.5	9	P01138	200	2.30103	GGGAGAACUCAUGCUCCCCAAGACGAAUAGCUACAUAUUCGACAUGAG
https://doi.org/10.1016/j.talanta.2020.121690	Thyroglobulin	330	5.42	P01266	3.18	0.502427	CGCGTGAGCGGGGAGGCGATGCCCAGGCTAACTTGACTCA
https://doi.org/10.1021/ja052406n	Neuropeptide Y	4.3	6.76	P01303	300	2.47712	AGCAGCACAGAGGTCAGATGCAAACCACAGAATGAGTGGTTAGCGTATGTCATTTACGGACCTATGCGTGCTACCGTGAA
https://doi.org/10.1016/j.bios.2008.06.016	Insulin	5.8	5.3	P01308	12700	4.1038	GGTGGTGGGGGGGGTTGGTAGGGTGTCTTC
https://doi.org/10.1101/2020.04.25.060004	Insulin	5.8	5.3	P01308	2560	3.40824	TCGTCGAGAACTCCTCCGGCTCTAACTCCGATTATAGCCAAA
https://doi.org/10.1016/j.jbiotec.2018.01.012	Cholera toxin	11.6	7.72	P01556	23.6	1.37291	CACCCGTCACACTTATCCGTCAACTGGGCTCCCACTGGG
https://doi.org/10.1021/acscombsci.0c00108	His6-tagged human IFN-α protein	19.3	5.97	P01568	3.96	0.597695	GTCTTGACTAGTTACGCCCATAAACGCAGTGACGTTCCCAGAATTGTGGCTGATGGTTTTGTCATTCAGTTGGCGCCTC
https://doi.org/10.1371/journal.pone.0098214	Interferon Gamma (IFN-γ)	16.2	9.52	P01579	74.5	1.87216	CCGCCCAAATCCCTAAGAGAAGACTGTAATGACATCAAACCAGACACACTACACACGCA
https://pubmed.ncbi.nlm.nih.gov/9200462/	Interferon Gamma (IFN-γ)	16.2	9.52	P01579	68	1.83251
https://doi.org/10.1038/s41467-017-00864-2	Interleukin-1 alpha human	18	5.3	P01583	7.3	0.863323	CGUGAGUUAUGGGUUAGAGUCGT
https://doi.org/10.1158/2326-6066.CIR-18-0821	CD25-Antigen = Interleukin-2 receptor subunit alpha precursor human	28.4	6.36	P01589	35.7	1.55267	GGGAGGACGAUGCGGGCCGUUGUUGUGUGCCGCCCCAGACGACUCGCCCGA
https://pubmed.ncbi.nlm.nih.gov/9605115/	CD4	48.4	9.52	P01730	0.5	-0.30103
https://doi.org/10.1021/ac049857v	Immunoglobulin E human	47	8.39	P01854	23	1.36173	AGCAGCACAGAGGTCAGATGTGAAACATAGCATATTTACTTATGTCGCCTTGCCGGTTCCTATGCGTGCTACCGTGAA
https://www.jimmunol.org/content/jimmunol/157/1/221.full.pdf	Immunoglobulin E human	47	8.39	P01854	10	1	GGGGCACGTTTATCCGTCCCTCCTAGTGGCGTGCCCC
https://doi.org/10.1016/j.bios.2014.08.079	Myoglobin human	17.1	7.29	P02144	4.93	0.692847	CCCTCCTTTCCTTCGACGTAGATCTGCTGCGTTGTTCCGA
https://doi.org/10.1021/acssensors.0c00846	Myoglobin human	17.1	7.29	P02144	46.3	1.66558	CTTCTGCCCGCCTCCTTCCCGGTCGAGACCCGGGTTTACTTCCTCGGTAGTGTTCGAGGGAGACGAGATAGGCGGACACT
https://doi.org/10.1093/nar/gkab388	Myoglobin human	17.1	7.29	P02144	5.8	0.763428	GGGTGGGTTTTCTTTGGGTTGGGC
https://doi.org/10.1002/anie.201309334	Apolipoprotein E	34.2	5.52	P02649	0.938	-0.0277972	GATAAACGCCTTGATTAAAGGCCCAGTTCTTTAGGCCTACACGTGCTGCGACATTAATT
https://doi.org/10.1088/1742-6596/352/1/012042	C-reactive protein (CRP) human Monomeric Form	23	5.28	P02741	2.25	0.352183	CCACCAGGCAUACACCAGCACGCGGAGCCAAGGAAAAAUAGUAACUAGC
https://doi.org/10.1007/s00216-011-5174-1	C-reactive protein (CRP) human Monomeric Form	23	5.28	P02741	187.7	2.27346	GCCUGUAAGGUGGUCGGUGCCUGUAAGGUGGUCGGU
https://doi.org/10.1007/s00216-007-1736-7	C-reactive protein (CRP) human Monomeric Form	23	5.28	P02741	125	2.09691	GCCUGUAAGGUGGUCGGUGUGGCGAGUGUGUUAGGAGAGAUUGC
https://doi.org/10.1038/srep45478	C-reactive protein (CRP) human Monomeric Form	23	5.28	P02741	23.58	1.37254	GTTGACGGGCGATTGGTCTT
https://doi.org/10.1021/ac800050a	Retinol-binding protein 4 human	21.1	5.27	P02753	200	2.30103	ACGGTGCGGAGGGGGAGGGTGGCGGGTTGTGTCGGTGTGG
https://doi.org/10.1016/j.snb.2021.129956	β-lactoglobulin	18.3	4.83	P02754	1920	3.2833	AGCAGCACAGAGGTCAGATGTTCGGCCTTTGCGTTAACGAACTTCTAGCTATGCGGCGTACCTATGCGTGCTACCGTGAA
https://doi.org/10.1021/acs.analchem.9b00081	HSA (Human Serum Albumin)	66.5	5.67	P02768	20	1.30103	GACAGACAGCCGAAATACGGACGAGACGAGCTTATGCGTAGCCTCTAGTGATTAACGCAG
https://doi.org/10.1038/srep15552	Alpha fetoprotein AFP	66.5	5.53	P02771	500	2.69897	TCAGGTGCAGTTCTCGACTCGGTCTTGATGTGGGT
https://doi.org/10.1089/nat.2015.0585	Transferrin receptor protein 1 human	84.9	6.18	P02786	487.3	2.6878	GCGTGGTACCACGC
https://doi.org/10.1016/j.talanta.2020.121818	Osteocalcin human	5.8	4.4	P02818	69.34	1.84098
https://doi.org/10.1016/j.bios.2014.11.034	Ricin A-chain (RTA) from Castor bean	29.9	7.09	P02879	7.4	0.869232	AAAAGGCGAATTCAGGGGACGTAGCAATGACTGCC
https://doi.org/10.1089/nat.2013.0469	human papillomavirus L1 capsid	56.3	8.55	P03101	5e-05	-4.30103	GGGAACAAAAGCUGCACAGGUUACCCCCGCUUGGGUCUCCCUAUAGUGAGUCGUAUUA
https://doi.org/10.1007/s11033-020-05995-2	Hepatitis B surface antigen (HBsAg)	43.6	8.55	P03141	148.41	2.17146	AAGCGGGGTTGAGATATATTAACTAGACAACTTGTTAAAACTCGCGACTAC
https://doi.org/10.1021/ac302047e	Heptitis B capsid protein	21.3	9.93	P03148	0.14	-0.853872	AGCAGCACAGAGGTCAGATGTTTCCGAGGGAGTGGAATTAGCAAGGTGGAAGTGTTTCTACCTATGCGTGCTACCGTGAA
https://doi.org/10.1016/j.virusres.2022.199008	foot-and-mouth disease virus 3ABC non-structural protein	48.1	8.59	P03306	22.69	1.35583	CTTCTGCCCGCCTCCTTCCGAGGGAGTAAGGTAGGCTAGGATGGGAATCAGATCGTTCGGAGACGAGATAGGCGGACACT
https://doi.org/10.1021/bi00195a016	Moloney Murine Leukemia Virus (M-MLV) RT/ribonuclease H	74.6	8.66	P03355	6.9	0.838849	CGUCCCGUGCGCAAAAGUUCUUAGCGCUAGCAGUCCUAGUUGC
https://doi.org/10.1073/pnas.92.25.11509	Respiratory syncytial virus	25.4	9.87	P03423	40	1.60206	AUUGUCUUGAACCCGUGGGAGGUGUGAGGGUAGGGUAGGGGUGGUUC
https://doi.org/10.1021/ac101801j	Hemagglutinin Influenza Virus	61.7	6.05	P03436	3.24	0.510545	CGAGCCAGGACGTCTCACACCTGTTGCATATACATTTTGCA
https://doi.org/10.1016/j.ab.2005.04.013	Hemagglutinin H3N2	61.7	6.17	P03437	0.115	-0.939302	GGUUAGCAGUCGGCAUGCGGUACAGACAGA
https://doi.org/10.1099/vir.0.81508-0	Hamaglutinin Influenza 1	61.7	6.17	P03437	0.188	-0.725842	GGGAGAAUUCCGACCAGAAGGGUUAGCAGUCGGCAUGCGGUACAGACAGACCUUUCCUCUCUCCUUCCUCUUCU
https://doi.org/10.1016/j.aca.2019.03.005	Influenza virus H1N1 HA	61.7	6.43	P03454	20.7	1.31597	TACTGCACACGACACCGACTGTCACCATCACCTCGGCGCA
https://doi.org/10.1093/jb/mvj095	Hemagglutinin Influenza B	61.7	7.28	P03460	0.72	-0.142668	GGGAGCUCAGCCUUCACUGCACUCCGGCUGGUGGACGCGGUACGAGCAAUUUGUAUUGGAUGGAUGUUCGGGCAGCGGUGUGGCAGGGAUGAGCGGCACCACGGUCGGAUCCAC
https://doi.org/10.1039/C8NJ06458J	Influenza A virus Nucleoprotein	56.2	9.36	P03466	77.6	1.88986	GGCGTACGGGGATGAGGTGATCGTAGTGGG
https://doi.org/10.1016/j.thromres.2017.06.015	Coagulation factor Xia	68	8.48	P03951	60	1.77815	CCAGUCCGCAUCCAUCAUCCCCCUCCCCC
https://doi.org/10.1038/mtna.2016.91	Vitronectin human	52.3	5.47	P04004	405	2.60746	AATAAACGCTCTCAACTCAAGTGGCGTGCGGCAGGTTGGTGTGACGGCTGGGAGGGTTCGACATG
https://doi.org/10.1021/jm970579k	hnps Phospholipase A2-alpha	14.1	7.95	P04054	118	2.07188	AAAGACGGCCCGGUGUGUAGCCGGAGAUCCGAGACUUGCU
https://doi.org/10.1046/j.1432-1327.1998.2520553.x	Activated protein C	47.3	5.6	P04070	110	2.04139	GGGAGAAUUCCGACCAGAAGCUUGUGAGACCAGCCGAGUGGUGUCUGGCUAUUCACUGGAGCGUGGGUGGAACCCCUGCGCACUCGUUUGGCUGUCCGGGCCUUCGGGCCGGGAUUAUCUCUUUGGGUUUUGUGAUUUGGUCAUAUGUGCGUCUACAUGGAUCCUCA
https://doi.org/10.1089/nat.2020.0844	Activated protein C	47.3	5.6	P04070	0.17	-0.769551	ACTGTCACGAGGATTGGGGGTTGGGTGGATAGGCTGGCGTCGGGGCAGG
https://doi.org/10.1016/j.omtn.2018.11.012	platelet-derived growth factor receptor α (PDGFRα)	14.3	9.57	P04085	0.25	-0.60206	GGGAGAGCGGAAGCGUGCUGGGCCUGCUCUUUAAUAAACCCACUUUCGAACAUCAGCGUAUGUCCAUAACCCAGAGGUGAUGGAUCCCCC
https://doi.org/10.1371/journal.pone.0065497	platelet-derived growth factor receptor α (PDGFRα)	14.3	9.57	P04085	6.3	0.799341	GGAGGCGGGGGGGGGGGGGCGGGGGCGGGGGCGGGGGAGGGGCGCGGC
https://doi.org/10.1002/1439-7633(20020802)3:8%3C717::AID-CBIC717%3E3.0.CO;2-C	human prion protein	22.7	9.39	P04156	100	2	GTGCTATGGAGTGGAGGAGTTGAAGGTGTCGGGGTTGGA
https://doi.org/10.1021/acs.biochem.8b01284	human Thymidine kinase 1(TK1)	25.4	8.85	P04183	0.51	-0.29243	GCGTGCAGCATGACCACCGATGTCACACTTAATGAGAAT
https://doi.org/10.1016/j.biochi.2020.11.018	Thy-1 membrane glycoprotein human	12.6	9.16	P04216	2	0.30103	TTGCCCACCGTACTGTGCAGGTCGAACTACAGGCACGTCGTG
https://doi.org/10.1128/jvi.71.11.8790-8797.1997	Syrian golden hamster prion protein rPrP23-231 (rPrPc)	23	9.58	P04273	1.1	0.0413927	CACUGCAGCAAUUCGUUGUGCGGGAAUUUGAGGGACGAUGGGGAAGUGGGACGAAUGACUCAUUGCCGCGGUAGGGUUAGGCACC
https://doi.org/10.1111/jth.14755	Von Willebrand factor human	225.7	5.36	P04275	5	0.69897	GCCAGGGACCUAAGACACAUGUCCCUGGCT
https://doi.org/10.1093/nar/gki919	Herpes simplex virus-1 US11	17.8	11.74	P04487	70	1.8451	GGGAAUGGAUCCACAUCUACGAAUUCGCAAUCCUGUAUUGAACUUCUCACUAAAACUUCACUGCAGACUUGACGAAGCUU
https://doi.org/10.1128/JVI.77.23.12692-12698.2003	HIV-1 Surface protein gp120	53.7	9.1	P04578	5	0.69897	GAGCGGUUAAUGUAUGCCGUAUGACCCUCAACAUCCGACUCAGUUAAGC
https://doi.org/10.1002/cbic.202000633	human immunodeficiency virus 1 reverse transcriptase (HIV-1 RT)	64.5	8.57	P04585	75.1	1.87564	TCGGTTGAGTGAGATTAGTCAAATGTTTAGAAGACAACCTC
https://doi.org/10.1016/0378-1119(93)90246-Y	human immunodeficiency virus 1 reverse transcriptase (HIV-1 RT)	64.5	8.57	P04585	1	0
https://doi.org/10.1073/pnas.89.15.6988	human immunodeficiency virus 1 reverse transcriptase (HIV-1 RT)	64.5	8.57	P04585	1	0	CAAGAAUAUAUCCGAACUCGACGGGAUAACGAGAAGAGC
https://doi.org/10.1089/oli.2008.0103	human immunodeficiency virus 1 reverse transcriptase (HIV-1 RT)	64.5	8.57	P04585	0.44	-0.356547	AATACCCCCCCTTCGGTGCCTCTTCAGTTAAAAATAACTGAAGAGGCACCGTTGGGGGGG
https://doi.org/10.1093/nar/gkn891	human immunodeficiency virus 1 reverse transcriptase (HIV-1 RT)	64.5	8.57	P04585	5.7	0.755875	CGCCTGATTAGCGATACTCAGGCGTTAGGGAAGGGCGTCGAAAGCAGGGTGGG
https://doi.org/10.1006/viro.1996.0605	Nucleocapsid protein p7 HIV-1	6.4	10.08	P04591	2	0.30103	GGGAGCUCAGAAUAAACGCUCAACUGAGAACUCUCCCGCUCGCAUUCUAGUGUGCUUCGACAUGAGGCCCGGAUCCGGC
https://doi.org/10.1093/nar/25.5.1042	HIV-1 Nuceocapsid from Gag Polyprotein	6.4	10.08	P04591	2.3	0.361728	GGAGACAUCCCUCUUGUUGGUGGUGCCGUGUGGAUGUCUC
https://doi.org/10.1017/S1355838201002023	HIV-1 matrix protein (MA)	15.2	9.52	P04594	500	2.69897	GAAUUAACAGUAG
https://doi.org/10.1016/0378-1119(93)90248-2	HIV-1 protein Rev	13	9.23	P04616	1.3	0.113943	CAAGGGAUCUUGAGAUACACACGAAUGAGUGGACUCGAUCU
https://doi.org/10.1016/j.aca.2020.05.012	Influenza B virus Nucleoprotein	61.8	9.4	P04665	0.97	-0.0132283	TAGGGAAGAGAAGGACATATGATTGGCTTGCATGCTGGACTTCCTACTGGTTTTTGACTAGTACATGACCACTTGA
https://doi.org/10.1093/jb/mvj046	mouse prion protein	22.9	9.56	P04925	5.6	0.748188	GGUAGAAUACGAUGGAAGGUGUAUUUUAUGUGCGUAUUUGGAGGCAUGACGCGCAGCCA
https://doi.org/10.1016/j.ab.2011.03.010	Alpha-ketoglutarate-dependent dioxygenase AlkB E. coli	24.1	7.73	P05050	20	1.30103	CCCATATCGGTGAATGCACGAGCAACCGATTGACACGGG
https://doi.org/10.1074/jbc.ra119.010955	toxic dimer of amyloid β42	9	5.31	P05067	20	1.30103	GGGACGAAGACCAACUGAACHUUAAGGAGGGGGCAUUUGGACCAGUUUGUGUCUUUGUCCGUGCUGCCACCUUACU
https://doi.org/10.1073/pnas.96.7.3606	Integrin beta-2 human	82.6	6.54	P05107	500	2.69897	GGGCGCUAAGUCCUCGCUCAUGCGCGUCCCAUGGGGUAUAGAGGGGUCGAAGUGGACGCGCGACUCGGAUCCGAC
https://doi.org/10.1002/anie.201309334	Plasminogen activator inhibitor 1	42.8	6.97	P05121	0.339	-0.4698	CATTGAGTGTCATGGACGTTCCGGTCTTGGGCGGGATATTTGTTTGTTTTCTGCCTATGTT
https://doi.org/10.1021/bi100066j	Plasminogen activator inhibitor 1	42.8	6.97	P05121	2.56	0.40824	ACGTTCCGGTCTTGGGCGGGATATTTGTTTGTTTTCTGCCTATGTT
https://doi.org/10.1006/bbrc.2002.6521	Nucleocapsid protein p7 HIV-1	6.4	10.08	P05888	0.49	-0.309804
https://doi.org/10.1093/nar/gkaa1247	recombinant insulin receptor extracellular domain	153.3	5.66	P06213	70	1.8451	GCCTGPAPCCGCACPAPCGGCAPPCAGCGAC
https://doi.org/10.1016/j.bbrc.2012.03.014	DNA-directed RNA polymerase of Enterobacteria phage SP6 (Bacteriophage SP6)	98.5	5.83	P06221	9.5	0.977724	GGAUGGCAGCGGAGAGUUGCUUGGAAUGCGUUAUAGUCUCUUAGGUGUGUACAGCCCACACCACUCUCC
https://doi.org/10.1371/journal.pone.0065497	Retinoblastoma-associated protein RB1	106	8.2	P06400	440	2.64345	CGGGGGGTTTTGGGCGGC
https://doi.org/10.1038/mt.2013.178	Complement C5a anaphylatoxin mouse	8.9	9.33	P06684	0.051	-1.29243	GCGAUGUGGUGGUGAAGGGUUGUUGGGUGUCGACGCACGC
https://doi.org/10.1038/mtna.2014.70	Eukaryotic translation initiation factor 4E	25	5.8	P06730	11.2	1.04922	TGAGTAGTCAGGGATCAGTGCGGTTCGTGATGG
https://doi.org/10.1093/nar/gkl326	DNA polymerase beta	38.2	9.01	P06746	290	2.4624	GGUUGGGUUGUCGUAGAUAGAGCGCUUCAA
https://doi.org/10.1021/ac300873p, https://www.merckmillipore.com/DE/de/product/human-Integrin-V3-protein-Triton-X-100-Formulation,MM_NF-CC1018?ReferrerURL=https%3A%2F%2Fwww.google.com%2F	Integrin alpha-V precursor	112.7	5.21	P06756	8.9	0.94939	CACACATTCCCGTCCTCGATACGTCTAGGCTTAGTGCCACTTGCTTAATC
https://doi.org/10.1093/nar/gng130	Calcitonin gene-related peptide 1	3.8	9.5	P06881	2.5	0.39794	GGACUGAUGGCGCGGUCCUAUUACGCCGAAAGGGAGAGGGGAGACAGG
https://doi.org/10.1016/j.bios.2018.12.040	PSA (glycosylated) = Prostate-specific antigen	26.1	7.26	P07288	177	2.24797
https://doi.org/10.1016/j.biochi.2018.06.003	Annexin A2	38.5	7.56	P07355	8.75	0.942008
https://doi.org/10.1039/D2ME00022A	Cathepsin B human (CatB)	27.8	5.22	P07859	9	0.954243
https://doi.org/10.1016/j.omtn.2019.05.006	Integrin α5β1	196.2	5.27	P08648, P05556	72	1.85733	GGUUACCAGCCUUCACUGCGGACGGACAGAGAGUGCAACCUGCCGUGCCGCACCACGGUCGGUCACAC
https://doi.org/10.1021/acs.analchem.9b05690	cell surface vimentin (CSV)	53.5	5.05	P08670	38	1.57978	CACGCATAGCCTTTGCTCCTCGTCTGGAACGTCGCAGCTTTAGTTCTGGGCCTATGCGTG
https://doi.org/10.1038/s41598-019-43910-3	Oncofetal antigen/Immature laminin receptor protein (OFA/iLRP, 40S ribosomal protein SA)	37	4.79	P08865	101	2.00432	TGCGTGTGTAGTGTGTCTGTTGTTTGTATTGTTGTCTATCCTCTTAGGGA TTTGGGCGG
https://doi.org/10.4161/rna.9.1.18062	Soluble interleukin-6 receptor subunit alpha (sIL6R) human	37.5	7.22	P08887	19.7	1.29447	CUUAUAGGGGAGGCUGUGGUGAGGGAAUAUUAAGAGAAUUAACGGUCUAGUUCACCUCGA
https://doi.org/10.3390/molecules25235585	CD63 Antigen human	25.5	8.17	P08962	38.71	1.58782	TAACACGACAGACGTTCGGAGGTCGAACCCTGACAGCGTGGGC
https://doi.org/10.1016/j.omtn.2019.10.005	CD63 Antigen human	25.5	8.17	P08962	84.63	1.92752	ACCGACCGTGCTGGACTCACCTCGACCAGAGCCATTGGGTTTCCTAGGAAATAGGGCCTTTACTATGAGCGAGCCTGGCG
https://doi.org/10.1073/pnas.90.23.11227	Basic fibroblast growth factor (bFGF)	16.4	9.59	P09038	0.13	-0.886057	GAGGGUAACGUACUGGCAAGCUCACCUC
https://doi.org/10.1016/S1084-8592(99)80014-9	Basic fibroblast growth factor (bFGF)	16.4	9.59	P09038	220	2.34242
https://doi.org/10.1016/j.jviromet.2013.03.006	Influenza virus H5N1 HA	61.9	6.46	P09345	4.65	0.667453	GTGTGCATGGATAGCACGTAACGGTGTAGTAGATACGTGCGGGTAGGAAGAAAGGGAAATAGTTGTCCTGTTG
https://doi.org/10.3390/pharmaceutics13060888	Tumor-associated calcium signal transducer 2 = Cell surface glycoprotein Trop-2	33.1	8.98	P09758	50	1.69897	TCTGTTCCGTGTTCGTTCCTTTCCTTGTTG
https://doi.org/10.1002/advs.201900143	alkaline phosphatase (AP) heterodimers	104.9	5.39	P09923	2.5	0.39794	CAAGGAATAGGGGTCGGTGTGGGTGGTTATGATTGGCTTCCTTG
https://doi.org/10.1016/j.ab.2018.02.017	Staphylococcus aureus enterotoxin A (SEA)	27.1	6.59	P0A0L2	8.5	0.929419
https://doi.org/10.1039/C3AY41576G	Staphylococcus aureus enterotoxin A (SEA)	27.1	6.59	P0A0L3	48.57	1.68637	TACTTATGCATTTCCTCCCACGATCTTATTTGAGAGTGAC
https://doi.org/10.4014/jmb.1212.12033	S. typhimurium OmpC protein	39.2	4.52	P0A263	20	1.30103	UAGUGUGAGAGCCGUGAGUGAAAGGCCGCGACAAAGAUCGGA
https://doi.org/10.1016/j.bmcl.2006.12.013	E. coli release factor (RF-1)	40.5	5.13	P0A7I0	30	1.47712	GGACCGAGAAGUUACCCUGUAAUCUUAGGAUGAAUCGCAUGCUCUAGCGACCUUUUCGGCUUCGGCGUACGCACAUCGCAGCAAC
https://doi.org/10.1093/nar/gku743	30S ribosomal protein S8 E. coli	14	9.44	P0A7W7	19	1.27875	GGGCAGUGAUGCUUCGGCAUAUCAGCCC
https://doi.org/10.1093/nar/gkf694	protein C5 = Ribonuclease P protein E. coli	13.8	11.81	P0A7Y8	3	0.477121	CGUCCCUUCGCAACCCUUUAAGACUUGGGACCCUGCUCUU
https://doi.org/10.1074/jbc.274.4.2255	E. coli Met Repressor protein	12	5.4	P0A8U6	400	2.60206	GGUGCAUACUCGUUGCCGUUAAUAUGGUCCAGCAUUGCAGCAUCGU
https://doi.org/10.3389/fchem.2020.570528	maltose-binding protein (MBP)	43	5.46	P0AEX9	86	1.9345	ATACGACTCACTATTAGGGACCACATAAACATGCATCGCACAATAACGGGATATTGTTGTGCTAGACTACTGACTAC
https://doi.org/10.1021/bi00011a019	30S ribosome and ribosomal protein S1	61.2	4.88	P0AG67	4	0.60206	GAUGCGAAAGACAAAGGAACCUACGCUUUC
https://doi.org/10.1046/j.1365-2443.2000.00330.x	HIV-1 Tat protein	11.2	9.17	P0C1K3	0.12	-0.920819	AGGAAGCUUGAUCCCGUUUGCCGGUCGAUCGCUUCC
https://doi.org/10.1093/nar/27.4.1084	HIV-1 Tat protein	11.2	9.17	P0C1K3	120	2.07918	GGCAGAUCUGAGCCUGGGAGCUCUCUGCC
https://doi.org/10.1006/jmbi.1993.1128	HIV-1 Tat protein	11.2	9.17	P0C1K4	2.6	0.414973
https://doi.org/10.1128/JVI.73.6.4962-4971.1999	Rex protein (AA 1-79)	9	10.92	P0C205	30	1.47712	GGGCGTACCGTCGTACTTGCGTACCGGCGCCCTATAGTGAGTCGTATTAATT
https://doi.org/10.1016/j.bbrc.2007.12.020	SCV NSP10 SARS Coronavirus NTPase/Helicase	14.8	6.3	P0C6X7	1.2	0.0791812
https://doi.org/10.1016/j.bbrc.2010.05.006	BoNT type A Light Chain (BoNT/A-rLc) Botulinum Toxin from C. botulinum	51.2	8.25	P0DPI0	0.8	-0.09691	GACAGCGUGCCUAGAAGUCCAAGCUUAAAUAACCACGCUCGACAAGC
https://doi.org/10.1039/B717936G	BoNT type A Light Chain (BoNT/A-rLc) Botulinum Toxin from C. botulinum	51.2	8.25	P0DPI0	51	1.70757	CAAGTTGCTGTGGGACAGAAACGGGCGCTAGACTATGCAT
https://doi.org/10.1016/j.bios.2014.11.034	BoNT type A Light Chain (BoNT/A-rLc) Botulinum Toxin from C. botulinum	51.2	8.25	P0DPI0	34	1.53148	CTTGAGTGTCATGGACGTTCCGGTCTTGGGCGGGATATTTGTTTGTTTTCTGCCTATGTT
https://doi.org/10.1002/anie.202100316	SARS-CoV-2 S protein / SARS-CoV-2 RBD = Receptor binding Domain	25.1	8.91	P0DTC2	21	1.32222	GGGAGAGGAGGGAGATAGATATCAACCCATGGTAGGTATTGCTTGGTAGGGATAGTGGGCTTGATGTTTCGTGGATGCCACAGGAC
https://doi.org/10.1002/anie.202100345	SARS-CoV-2 S protein / SARS-CoV-2 RBD = Receptor binding Domain	25.1	8.91	P0DTC2	27.6	1.44091	GCTCAGGGTCAGGGTTGGGCAGAGGATGTGGGAAGAGCTG
https://doi.org/10.1021/acs.analchem.0c01394	SARS-CoV-2 S protein / SARS-CoV-2 RBD = Receptor binding Domain	25.1	8.91	P0DTC2	5.8	0.763428	CAGCACCGACCTTGTGCTTTGGGAGTGCTGGTCCAAG
https://doi.org/10.1080/15257770.2022.2109170	SARS-CoV-2 S protein / SARS-CoV-2 RBD = Receptor binding Domain	25.1	8.91	P0DTC2	1.74	0.240549	CGGCCCGACGGTGGGGATATTTGGTGGGTGTGGATT
https://doi.org/10.1039/D0CC03993D	SARS-CoV-2 Nucleocapsid	45.6	10.07	P0DTC9	0.49	-0.309804	GCTGGATGTCGCTTACGACAATATTCCTTAGGGGCACCGCTACATTGACACATCCAGC
https://doi.org/10.1016/j.bbrc.2006.08.029	CCL1 mouse	7.8	9.65	P10146	1	0	UGACUCCUCUGACAGCCUAAUUUCUCCCGAUUACCCUG
https://doi.org/10.1002/biot.202200092	Human Androgen Receptor protein	62	8.9	P10275	5.5	0.740363	AGTACAGCATGTGCT
https://doi.org/10.1093/nar/gkp647	bovine prion protein	23.5	9.49	P10279	8.5	0.929419	r(GGAGGAGGAGGA)
https://doi.org/10.1158/0008-5472.CAN-12-3682	Alkaline phosphatase, placental-like 2 (ALPPL-2)	52.6	5.78	P10696	23	1.36173	AUACCAGCUUAUUCAAUUGCCUGAAAAGCUAUCGCCCAAUUCGCAGUGAUAUCCUUUAAGAUAGUAAGUGCAAUCU
https://doi.org/10.1021/acs.jmedchem.9b00868	c-Kit protein, N-terminal GST tagged, recombinant, human Kit, amino acids 544-end	76.7	6.49	P10721	40.1	1.60314	AUGACUAUAAAGCGUCUGUGAAGUUUUGGGAGGGUCAAGUGAGGU
https://doi.org/10.1016/j.biomaterials.2015.07.025	Tyrosinkinase KIT (CD117 )	107.1	6.38	P10721	4.24	0.627366	GAGGCATACCAGCTTATTCAAGGGGGCCGGGGCAAGGGGGGGGTACCGTGGTAGGACATAGTAAGTGCAATCTGCGAA
https://doi.org/10.1016/j.bios.2006.09.015	Abrin	59.2	5.76	P11140	28	1.44716	AGGAATGCTCATGCATAGCAAGGGCTAAACACGGC
https://doi.org/10.1007/s12195-020-00651-y	GLUT1 glucose transporter	54.1	8.93	P11166	160	2.20412	CATGGCTAGGTGTTTATTAATCCTGTAGGATTTGCGGAAT
https://doi.org/10.1155/2015/417641	Pseudomonas Exotoxin A	69.3	5.36	P11439	4300	3.63347	TGTACCGTCTGAGCGATTCGTACCATAGGGTGCTTTTCAAGGCCACACGTTAGTGTAAGCCAGTCAGTGTTAAGGAGTGC
https://doi.org/10.1089/nat.2013.0474	Estrogen receptor α	45.5	6.01	P11474	16	1.20412	CCACAGUUCAGAGGCACCGCGAACAAAACGCAAGACAGAGUGCCGACAAG
https://doi.org/10.1021/ac3020643	mouse Lipocalin-2 (mLcn2)	20.9	9.06	P11672	340	2.53148	CCUCCGGCUCAUACCUUUUCGAAGACAAGCUUCGACAGGAGG
https://doi.org/10.1038/s41598-022-26949-7	human eosinophil peroxidase (EPX)	66.1	10.83	P11678	4.3	0.633468	ATGCCATCCTACCAACCAGGGGGACAGTGCAAAGGGGTAGGGAGGGGGCTAGGGGGGAGCTCTGAACTCG
https://doi.org/10.1016/j.biochi.2017.10.026	Midkine	13.1	9.7	P12025	0.9	-0.0457575
https://doi.org/10.1089/nat.2013.0469	Dengue virus envelope protein domain III ED3	54.3	7.55	P12823	200	2.30103	GGGAACAAAAGCUGCACAGGUUACCCCCGCUUGGGUCUCCCUAUAGUGAGUCGUAUUA
https://doi.org/10.1093/nar/gku743	30S ribosomal protein S8 Bacillus subtilis	14.7	9.86	P12879	110	2.04139	GGGCAGUGAUGCUUCGGCAUAUCAGCCC
https://doi.org/10.1039/C0AN00978D	Anthrax Protective Antigen (PA) B.anthraxin	82.7	5.64	P13423	8.53	0.930949	GATGTGGGTGTAGTTGGAGGGTAAACGTT
https://doi.org/10.1177/1087057110391787	Anthrax Protective Antigen (PA) B.anthraxin	82.7	5.64	P13423	18.06	1.25672	GGAATAGAGACAAAGCCACTCATATGAGT
https://doi.org/10.1002/jcb.28907	Integrin alpha 4 human	111.2	5.9	P13612	193.31	2.28625	AGATGGGGTTTAGGTGAATTGAAGTGGCTTCATTCGTAGTAGGGTGCTAGCA
https://doi.org/10.1017/S135583829999088X	SelB from E. coli	68.9	6.11	P14081	30	1.47712	UGCACAAGAUAUGUACGUUUGGUUACCAGGAUGCUUGCUAUG
https://doi.org/10.1089/oli.2007.0102	Cathepsin E human (CatE)	66.6	4.07	P14091	15	1.17609	CCACCACCACAATAAAACTCCAC
https://doi.org/10.1172/JCI119092	L-Selectin	42.2	6.2	P14151	1.8	0.255273	CAAGGTAACCAGTACAAGGTGCTAAACGTAATGGCTTCG
https://doi.org/10.1089/dna.2005.24.624	human Hepatocyte Growth Factor	83.1	8.22	P14210	19	1.27875	GCGCCAGCTTTGCTGATGGGTGGCCACCCTTGCCCTGGGTTTGAATTTCGATCCTATCG
https://doi.org/10.1021/bi00045a018	Q Beta Replicase	65.5	7.49	P14647	20	1.30103	CAUCUCCUUCUCACCUUCGGCACCAUCGCG
https://doi.org/10.1016/j.bbrc.2008.11.091	Heterogeneous nuclear ribonucleoprotein L	64.1	8.46	P14866	7.2	0.857332	CAGCUACACAACACACACACACACACACACACACACACACACACAG
https://doi.org/10.1074/jbc.273.23.14309	Tyrosine-protein phosphatase (PTPase) YopH	50.9	8.92	P15273	18	1.25527	GGGAGATACCAGCTTATTCAATTCTGGCAATGGGTTATCCCAAGTGCTAAGCTTCAGGGAGCGAGGACCAGACGACGTACCTAACCCTAAGGTGAGATAGTAAGTGCAATCT
https://doi.org/10.18632/oncotarget.24902	B-lymphocyte antigen CD19	58.8	4.83	P15391	85.4	1.93146	TGCGTGTGTAGTGTGTCTGTTCTCCTTTTTTTGGTTGCTGCTCTTAGGGATTTGGGCGG
https://doi.org/10.1016/1074-5521(95)90032-2	Vascular Endothelial Growth Factor, VEGF165 human	23.9	9.16	P15692	0.14	-0.853872	GCAACAGAGGCUGAUGGUAGACGCCGGCCAUU
https://doi.org/10.1016/S1084-8592(99)80014-9	Vascular Endothelial Growth Factor, VEGF165 human	23.9	9.16	P15692	0.09	-1.04576
https://doi.org/10.1101/2020.04.25.060004	Vascular Endothelial Growth Factor, VEGF165 human	23.9	9.16	P15692	2.8	0.447158	TACCCTGGCAAACGTCCGAATGGTTTTATATTAGGCAGGGTA
https://doi.org/10.1371/journal.pone.0031196	Vascular Endothelial Growth Factor, VEGF165 human	23.9	9.16	P15692	0.5	-0.30103	ATACCAGTCTATTCAATTGGGCCCGTCCGTATGGTGGGTGTGCTGGCCAGATAGTATGTGCAATCA
https://doi.org/10.1371/journal.pone.0065497	Vascular Endothelial Growth Factor, VEGF165 human	23.9	9.16	P15692	170	2.23045	GGGGCGGGCCGGGGGCGGGGTCCCGGCGGGGCGG
https://doi.org/10.3390/molecules15010215	Vascular Endothelial Growth Factor, VEGF165 human	23.9	9.16	P15692	0.3	-0.522879	GTCTCTGTGACTCTTGTGGGGGCCGCGTCA
https://doi.org/10.1007/s00216-017-0454-z	Vascular Endothelial Growth Factor, VEGF165 human	23.9	9.16	P15692	71	1.85126	TCCTGACCTTAGCCTATGTTTTCTCTACCGGCTATGTTAC
https://doi.org/10.1093/nass/nrm202	quinoprotein glucose dehydrogenase (PQQGDH)	86.7	5.4	P15877	1000	3	ATACCAGTCTATTCAATTGGCGGCGGGGGGGGAGCGGTTTCATCGTGAGATAGTATGTGCAATCA
https://doi.org/10.1159/000096085	MUC-1 ( immunogenic epitope of the variable tandem repeat (VTR) human region of MUC1)	12	6.96	P15941	0.221	-0.655608	GCAGTTGATCCTTTGGATACCCTGG
https://doi.org/10.1371/journal.pone.0031970	MUC1 peptide APDTRPAPG	0.9	5.88	P15941	38.3	1.5832	AACCGCCCAAATCCCTAAGAGTCGGACTGCAACCTATGCTATCGTTGATGTCTGTCCAAGCAACACAGACACACTACACACGCACA
https://doi.org/10.1039/C6RA19525C	Mucin 1	119.7	6.96	P15941	0.135	-0.869666	GCAGTTGATCCTTTGGATACCCTGG
https://doi.org/10.1089/nat.2019.0833	CD44 Antigen human	79.2	5.1	P16070	238	2.37658	ACCGGGCGTACACCGTCGCGGCACATGTCTGAATGCGTTTAGTCTCTGTG
https://doi.org/10.1089/oli.1.1998.8.265	P-selectin human	86.2	6.1	P16109	0.04	-1.39794	CUCAACGCACACGGAACAACGAGAACCAUCAGUAAACGCGAG
https://aacrjournals.org/cancerres/article/63/21/7483/510815/Multivalent-RNA-Aptamers-That-Inhibit-CTLA-4-and Online Issn: 1538-7445	Cytotoxic T-lymphocyte protein 4 (CTLA4)	20.6	5.13	P16410	33	1.51851	CCGCCCGAGTACAAACGTACTCGCCTGTTTGCCCAACCGA
https://doi.org/10.1021/acs.analchem.9b02697	(EpCAM) Epithelial cell adhesion molecule precursor	32.7	7.56	P16422	34.7	1.54033	TCGGGGTTTGGGGGTTCGGGGTCGGTTCGGTTTCTTCTAATGGA
https://doi.org/10.1093/nar/gkab515	Dengue non structural protein 1 (DEN-NS1)	40	6.86	P17763	0.104	-0.982967	GGCTGGTCCGxCTGGGAACAAGxGGCGGGAGGGAdGGGTGTGGGTGCGACAAGCGGACCAGCC
https://doi.org/10.1002/anie.202000025	Clostridium difficile Toxin B	269.6	4.41	P18177	8.9	0.94939	CAGGTCCATCGAGTGGTAGGACTCCCATGCTATTATGGCTAGCGCAGGAGGCCACACCGGATCGCACTGCTCCTGAACGTAC
https://doi.org/10.1002/anie.201804860	PWG-gliadin	33.3	7.02	P18573	1.3	0.113943	CCAGTCTCCCGTTTACCGCGCCTAC ACATGTCTGAATGCC
https://doi.org/10.1038/mt.2012.18	Interleukin -10 receptor (IL-10) mouse	18.9	8.24	P18893	12	1.07918	CTGTAATTGGCGTATGTAACCCAGGCACCAAACACCCCAG
https://doi.org/10.1021/acscombsci.0c00165	Cadherin-2 -human (CDH2)	82.03	4.43	P19022	93	1.96848	CCGATCGTCGAACTTGCTGTGATGCGACAACCTTTTGCCC
https://doi.org/10.1039/D0NR06180H	Cadherin-2 -human (CDH2)	82.03	4.43	P19022	20.08	1.30276	TTGCACTATGTTTTAGCTAGGGTTCCCTCCGGAGATAGTAAGTGCAA
https://doi.org/10.1073/pnas.96.7.3606	Lymphocyte function-associated antigen 1	25.34	6.23	P19256	500	2.69897	GGGCGCUAAGUCCUCGCUCAUGCGCGUCCCAUGGGGUAUAGAGGGGUCGAAGUGGACGCGCGACUCGGAUCCGAC
https://doi.org/10.1021/bi001941r	Wilms tumor protein WT1	49.2	9.23	P19544	13.8	1.13988	GGGGCCACCAACGCACUUGAUAUGGUGACCACCCCGGCGUUGAUAUAAAUAGUGCCCAUGGAUCCGCGGGUGUCGGG
https://doi.org/10.1006/jmbi.1996.0640	DNA polymerase T. aquaticus	92.9	6.03	P19821	0.04	-1.39794	AAGACCAGACAATGTACAGTATTGGCCTGA
https://doi.org/10.1021/bi982515x	Nuclear factor NF-kappa-B p50 subunit human	47.5	7.2	P19838	1	0	ACAUAAGAAACAAGAUAGAUCCUGAAACUGUUUUAAGGUUGGCCGAUCUUAUGCUCGAGA
https://doi.org/10.1073/pnas.0736013100	Nuclear factor NF-kappa-B p50 subunit human	47.5	7.2	P19838	5.4	0.732394	CAGGCUGCAUGAUGGAACAGUUUAUAACAUACUUGAAACUGUAAGGUUGGCGUAUGCAUGAAGCGUUCCAUGCAUGCCUG
https://doi.org/10.1039/c8bm01393d	Myeloid cell surface antigen CD33	38	8.69	P20138	43	1.63347	TACCAGTGCGATGCTCAGCACGCTTATAGGGGCTGGACAAAATTCTACCCAGCCTTTTCTGACGCATTCGGTTGAC
https://doi.org/10.1016/j.str.2012.05.002	G protein-coupled receptor kinase 2 GRK2 Bovine	79.6	6.88	P21146	1.2	0.0791812	GGCAGACCAUACGGGAGAGAAACUUGCC
https://doi.org/j.str.2012.05.002	G protein-coupled receptor kinase 2 GRK2 Bovine	79.6	6.88	P21146	78.2	1.89321	CCGGAGAGAAGGGUCAAAGUUGUGCGGGAGUGUGUUGUGG
https://doi.org/10.1038/nbt0197-68	Keratinocyte growth factor human (KGF)	18.9	9.25	P21781	0.0003	-3.52288	GGGAGGACGAUGCGGUGGUCUCCCAAUUCUAAACUUUCUCCAUCGUAACUGGG
https://doi.org/10.1073/pnas.1332660100	Receptor tyrosine-protein kinase erbB-3/human epidermal growth factor receptor 3(HER3)	146.1	6.07	P21860	45	1.65321	CAGCGAAAGUUGCGUAUGGGUCACAUCGCAGGCACAUGUCAUCUGGGCG
https://doi.org/10.1021/ja042394q	protein farnesyltransferase (PFTase)	48.2	5.97	P22007	0.5	-0.30103	AAGAGGCCAGTAGTAAAGTTTAAGTGGACAATGCAC
https://doi.org/10.1093/nar/gkv534	Interleukin-10 human	18.6	6.86	P22301	18	1.25527	AGCCATGACGATGTCGTTACGTAGATGCAGAGACTCCTAA
https://doi.org/10.1016/j.bbrc.2006.08.029	CCL1 human	8.5	9.91	P22362	1	0	UGACUCCUCUGACAGCCUAAUUUCUCCCGAUUACCCUG
https://doi.org/10.1016/j.omtn.2019.06.020	fibroblast growth factor receptor 3 (FGFR3) human	85.8	5.6	P22607	48	1.68124	GCCGATGGTTTTGTGGCCGTTTGAGGTTCCTACGGC
https://doi.org/10.1007/s00216-005-3388-9	Streptavidin (Streptomyces avidinii)	18.8	7.94	P22629	56.7	1.75358	CTATACTCCACTTTGCTATTTCTCGGTTCCTTCACGCGCCGATCGCAGGCTGATGAATTG
https://doi.org/10.1093/nar/30.10.e45	Streptavidin (Streptomyces avidinii)	18.8	7.94	P22629	7	0.845098	CUUUCCUAGCGCACAUGCGACCUCUAUGCGUAAUACGAACGUUGACGGU
https://doi.org/10.1039/C9RA04777H	Colorectal mutant cancer protein	93	5.4	P23508	11.31	1.05346	CTATAGCAATGGTACGGTACTTCCTAACTCGTCCCTACCGAGCCTCTCTCTGGTCCTTGCAACTCAAAAGTGCACGCTACTTTGCTAA
https://doi.org/10.1007/s00705-006-0790-3	Major ovine prion protein (ARR)	22.8	9.64	P23907	14.6	1.16435	ACGUCGGGGAUUGGCAAACCCCGUUUCCUUGAGCGACCCC
https://doi.org/10.1093/nar/gkp176	DNA mismatch repair protein MutS	95.2	5.39	P23909	29	1.4624
https://doi.org/10.5012/bkcs.2010.31.12.3561	Interleukin-32 (IL-32)	23.4	4.87	P24001	78	1.89209
https://doi.org/10.1016/j.talanta.2018.09.063	Lactotransferrin - Bos taurus (Bovine)	76.1	8.67	P24627	1.04	0.0170333
https://doi.org/10.1039/C8RA09232J	Lactotransferrin - Bos taurus (Bovine)	76.1	8.67	P24627	0.953	-0.0209071	ACGGGCTGATGCTCTCTTTATTTTACCTAAATAAAGTGTC
https://doi.org/10.1073/pnas.2136683100	Tenascin human	240.8	4.79	P24821	150	2.17609	GGCTGTTGTGAGCCTCCTCCCAGAGGGAAGACTTTAGGTTCGGTTCACGTCCCGCTTATTCTTACTCCC
https://doi.org/10.1089/nat.2018.0748	Cluster of differentiation 24 (CD24)	3.1	5.72	P25063	18	1.25527	GGGTGGGTGGGCGG
https://doi.org/10.1093/nar/gkz1083	DNA methyltransferase 1 (residues 728–1600 of human DNMT1)	98.5	8.71	P26358	340	2.53148	AGAAGTGGGGGTGAGTCCACTTCTG
https://doi.org/10.1046/j.1432-1327.2000.01400.x	Hepatitis C NS3 protein Serine Protease/Helicase	67.3	7.57	P26663	11.6	1.06446	AUUCCGACCAGAAGCUUCGGGAUUUGAGGGUAGAAUGGGACUACCUUUCCUCUCUCCUUCCUCUUCUGGGAGA
https://doi.org/10.1111/j.1432-1033.1997.t01-1-00130.x	Hepatitis C NS3 protein Serine Protease/Helicase	67.3	7.57	P26663	650	2.81291	GGGAACUCGAUGAAGCGAAUUCUGUUGGCGAACUGUACGCAAGUACACUGGAUGACAGCCUAUCUAUCGGAUCCACG
https://doi.org/10.1128/JVI.76.8.3688-3696.2002	RNA-directed RNA polymerase NS5B Hepatitis C Virus (HCV)	65.6	9.16	P26663	1.5	0.176091	CGAAGCCGCUAUGGACCAGUGGCGCGGCUUCGGCCCGACGGAGUG
https://doi.org/10.1093/nar/gki215	HCV IRES Domain 3+4 (aa 119-361)	25.9	7.68	P26664	9.6	0.982271	CUUAUCCGGAGCUUGACCCACUGGUCACCC
https://doi.org/10.1124/jpet.108.149526	Cardiac phospholamban	6.1	9.5	P26678	20	1.30103	TTGGGGAGGGGCACTGGGCAGTGTAATTTACGAAAGCGAG
https://doi.org/10.1002/anie.201901192	glutamate dehydrogenase (GDH) from Clostridium difficile	46	5.16	P27346	2.8	0.447158	TAGGAGGAGGTATTTAGTGCCAAGCCATCTCAAACGACGTCTGAGTCGCACTGCTCCTG
https://doi.org/10.1006/viro.1997.8773	NS3 protein of HCV	67.1	7.82	P27958	120	2.07918
https://doi.org/10.1016/j.jmb.2022.167501	HCV Core protein	20.6	11.46	P27958	0.5	-0.30103
https://doi.org/10.1089/1545457041526335	NS3 protein of HCV	67.1	7.82	P27958	25	1.39794	CGGGGACGGAGCCCCUUAAUGCACGCAGUA
https://doi.org/10.1261/rna.7100904	NS3 protein of HCV	67.1	7.82	P27958	0.99	-0.00436481
https://doi.org/10.1093/nar/gkn163	yeast Transcription initiation factor IIB (TFIIB)	38.2	8.85	P29055	1	0	GGUGAUCGCACAGACACGGGCACUGAUGCGGCUCCCGUACAUAGGCCGGUAGUACUACAAGCUUCUGGACUCGGU
https://doi.org/10.1038/mt.2012.163	Tyrosine-protein kinase receptor (AXL oncogene)	95.5	5.14	P30530	12	1.07918	AUGAUCAAUCGCCUCAAUUCGACAGGAGGCUCAC
https://doi.org/10.1021/bi9600106	Reverse Transcriptase from Feline Immunodeficiency Virus	22.1	8.98	P31822	1.9	0.278754	GUACCGAAUGUGCUUUUYGGCCGAUUUUUGGCCCCUGCAG
https://doi.org/10.1158/0008-5472.CAN-06-2526	Arm 1-12 of B-catenin	85.4	5.53	P35222	5	0.69897	GGACGCGUGGUACCAGGCCGAUCUAUGGACGCUAUAGGCACACCGGAUACUUUAACGAUUGGCUAAGCUUCCGCGGGGAUC
https://doi.org/10.1128/JVI.00377-12	Envelope glycoprotein D of Herpes simplex virus 1 (HSV-1)	40.9	7.73	P36318	39	1.59106	GGGAGCUCAGCCUUCACUGCUAUUAUGAAGUGCGAACUUUAGUCGCGGAAGUGCUGACCAUUGGGCCCAUCCGUGGAGUGGGCACCCCCAGGGGGGCACCACGGUCGGAUCCUG
https://doi.org/10.1016/j.febslet.2007.04.072	Venezuelan equine encephalitis virus (VEEV) capsid protein	31	10.11	P36329	7.1	0.851258	GGCCCUUGCGCCCACACGCAAACACCGCCC
https://doi.org/10.1016/j.omtn.2018.02.011	Alpha-synuclein (human)	14.5	4.67	P37840	2.4	0.380211	ATCGAGTGTGTACGGGGTCCGGTAGGGTGGCGAGGTCTTCCTGTCGTAGCAGGATCCG
https://doi.org/10.1371/journal.pone.0134403	protein A	55.4	5.53	P38507	1060	3.02531	ATACCAGATTATTCAATTAGCAACATGAGGGGGATAGAGGGGGTGGGTTCTCTCGGCTACAATCGTAATCAGTTAG
https://doi.org/10.3390/ijms19020642	protein A	55.4	5.53	P38507	20	1.30103	AGCAACATGAGGGGGATAGAGGGGGTGGGTTCTCTCGGCT
https://doi.org/10.1016/j.ab.2012.11.024	Leptin	16	5.71	P41159	320	2.50515	GTTAATGGGGGATCTCGCGGCCGTTCTTGTTGCTTATACA
https://doi.org/10.1074/jbc.M511742200	Apoptosis regulator ced-9	31.8	8.57	P41958	4	0.60206	GGGTGCTTCGAGCGTAGGAAGAAAGCCGGGGGCTGCAGATAATGTATAGC
https://doi.org/10.1038/nmeth.2970	Green fluorescent protein	26.9	5.67	P42212	4.2	0.623249	GCUUCUGGACUGCGAUGGGAGCACGAAACGUCGUGGCGCAAUUGGGUGGGGAAAGUCCUUAAAAGAGGGCCACCACAGAAGC
https://doi.org/10.1093/nar/gkr1264	Green fluorescent protein	26.9	5.67	P42212	10	1	GCGUGAGACGUCUUGAUGAAAUCCGGCUCGGCAAUGGUUCGUGGCGAAUUGGGUGGGGAAAGUCCUGAAAAGAGGGCCACCACAGAAGCUUGUGGAGUUAACAGCAA
https://doi.org/10.1016/j.neuropharm.2007.05.007	AMPA-selective glutamate receptor 2 human	96.2	7.19	P42262	29	1.4624	ACCGCACCCGCCAAUCUCUAUGAGAUCUUUACAGUGCGGU
https://doi.org/10.1021/bi701036p	AMPA-selective glutamate receptor 2 human	96.2	7.19	P42262	0.419	-0.377786	GGGCGAAUUCAACUGCCAUCAUGGCAGUAACCAGGAGUUAGUAGGACAAGUUUCGUCC
https://doi.org/10.1016/j.bios.2012.12.022	Ara h 1 allergen, clone P41B	68.8	6.36	P43238	419	2.62221	GGGGGTCGAGCTGAGTGGATGCGAATCTGTGGGTGG
https://doi.org/10.1038/s41598-017-05840-w	glucagon receptor (GCGR)	51.3	9.02	P47871	52.7	1.72181	ATCCAGAGTGACGCAGCAGATAAGTAGGTATCCGTTTGAAAAACTTTTCTGACCGTCCGACTATGGACACGGTGGCTTAGT
https://doi.org/10.3892/ol.2019.10282	Matrix metalloproteinase 14 (MMP14)	53.9	5.76	P50281	4.98	0.697229	AGGGCCCGACGTGACGGCACGTCGGATATCTCATGCGTGT
https://doi.org/10.3390/pharmaceutics12100985	GPC3-Glypican-3	65.6	5.96	P51654	0.17	-0.769551	GZGAAZGAAZGCGZZGAAZZAZLPDDDZZCAGZCAZCACT
https://doi.org/10.1006/jmbi.1996.0640	DNA polymerase T. thermophilus	94	6.23	P52028	0.01	-2	GATCATCTCAGAGCATTCTTAGCGTTTTGT
https://doi.org/10.1261/rna.1005808	human Immunoglobulin G (IgG)	39.7	6.09	P55899	75	1.87506	GGAGGUGCUCCGAAAGGAACUCC
https://doi.org/10.1089/nat.2019.0812	Beta-secretase 1 human BACE1	51.03	4.96	P56817	68.6	1.83632	GCAATGGTACGGTACTTCCGTCATCAGCTTGTGATGTGGATGCGAACTGCAAAAGTGCACGCTACTTTGCTAA
https://doi.org/10.1371/journal.pone.0140733	Beta-secretase 1 human BACE1	51.03	4.96	P56817	15.4	1.18752	GCAATGGTACGGTACTTCCTGTGTTATTGTTATGTTTTTTCAGTGTAGTCAAAAGTGCACGCTACTTTGCTAA
https://doi.org/10.1371/journal.pone.0008142	SARS-CoV Spike glycoprotein E2	137.6	5.56	P59594	1.05	0.0211893	GAATGAGGAATAATCTAGCTCCTTCGCTGA
https://doi.org/10.1039/B906788D	SARS-CoV Nucleocapsid (N) protein	46	10.11	P59595	1.65	0.217484	GGGAGAGCGGAAGCGUGCUGGGCCUGUCGUUCGCUGUCUUGCUACGUUACGUUACACGGUUGGCAUAACCCAGAGGUCGAUGG
https://doi.org/10.1016/j.jbiosc.2011.08.014	SARS-CoV nucleocapsid	46	10.11	P59595	4.92	0.691965	GCAATGGTACGGTACTTCCGGATGCGGAAACTGGCTAATTGGTGAGGCTGGGGCGGTCGTGCAGCAAAAGTGCACGCTACTTTGCTAA
https://doi.org/10.1038/s41598-018-30590-8	Ebola virus Soluble glycoprotein (sGP)	32.6	8.17	P60170	30	1.47712	UUUUUUAUUGCAUUUUUCUUUGAGCGUCAUUGAUACCCUGUUUCCUUGAGCAG
https://doi.org/10.1002/elps.200900543	cell division cycle 42 GTP-binding protein (Cdc42-GTP)	21	5.26	P60953	600	2.77815	TTCCGGCTATGGTTAAACAAAAGACTAGGGAGGTTATTCA
https://doi.org/10.1021/acssensors.0c00846	Beta-2-microglobulin	11.7	6.07	P61769	52.9	1.72346	CTTCTGCCCGCCTCCTTCCTCGTGACGCCGTGCAGTTACCGAT
https://doi.org/10.1038/s41467-021-26933-1	Ribonuclease B	13.7	8.64	P61823	29500	4.46982	AZCZCGZGZGZZZGGZZZZAGAZZZZZGGAAAZZAZGAZZCCZGZZGGZC
https://doi.org/10.1016/j.bioorg.2007.12.005	14-3-3 protein gamma human	28.2	4.8	P61981	56	1.74819	CGAGGCGTGTGCAAGGCGTGTTGTTCAAAGGTGTGTGTGT
https://doi.org/10.1016/s1074-5521(00)00032-6	Extracellular signal-regulated kinase 2 (ERK-2) Rat	41.1	6.53	P63086	2.3	0.361728	GGGAGAGCCAUACCUGACAAAGACGCUAGCGAAUUGGUUCCUCAUAGGGGAAAGCGUUAUUAAGAAACCAAAAUUUGACAGGUUACGCAUCCUGCAUCCUC
https://doi.org/10.1021/bi00212a004	R17-Coat-protein	13.7	8.67	P69170	0.4	-0.39794	GGGACUGACGAUCACGCAGUCUAU
https://doi.org/10.1261/rna.2990205	E. coli Carbon storage regulator	6.9	8.16	P69913	4.1	0.612784	AGACAAGGAUGU
https://doi.org/10.1186/s12967-019-1955-7	neutrophil gelatinase-associated lipocalin	20.5	9.02	P80188	32.52	1.51215	AGCAGCACAGAGGTCAGATGGCGCTGGATAGCAAGATCACGTTATCATCGTAAACCCTATGCGTGCTACCGTGAA
https://doi.org/10.1074/jbc.275.7.4943	ribosome-inactivating protein (RIP) from C. pepo	2.2	9.7	P80750	25	1.39794	GGGAAUGGAUCCACAUCUACGUAUUCAGUCUAGGAAGCAGUCGGACUUGUUAUCAAUUCACUGCAGACUUGACGAAGCUU
https://doi.org/10.1074/jbc.275.7.4943	Ribosome-inactivating protein cucurmosin from Cucurbita moschata	27	9.18	P84531	18	1.25527	GGGAGUCUGAAGUCGGACUCGUUAUCAAGGCACUUCAGACU
https://doi.org/10.1021/acs.analchem.9b05740	Hepatitis B external core antigen HBeAg	22	9.73	P89951	1.2	0.0791812	TTTTTTTTGGGCGAAGCAAGGGACGGGAGGAAAGAGATGTTTGGTTTT
https://doi.org/10.1038/nmeth.2970	Negative elongation factor E (Drosophila)	31.8	9.47	P92204	5.2	0.716003	CCCAACGACUGCCGAGCGAGAUUACGCUUGAGCGCCCCACUGAGGAUGCCCACGGGCGAUUGGGGCACGG
https://doi.org/10.1007/s00604-017-2550-3	Diacylglycerol acyltransferase/mycolyltransferase Ag85A Mycobacterium tuberculosis	31.7	5.32	P9WQP3	63	1.79934	GCTGTGTGACTCCTGCAAGCGGGAAGAGGGTAAGGGGAGGGAGGGTAACGCGGAGAAGGCAAGCAGCTGTATCAAGTCTCC
https://doi.org/10.1016/S1084-8592(99)80014-9	Vascular Endothelial Growth Factor, VEGF164 mouse	22.1	9.25	Q00731	0.049	-1.3098
https://doi.org/10.1261/rna.037879.112	Runt-related transcription factor 1 (AA 1-188, Runt domain)	20.4	9.93	Q01196	0.99	-0.00436481	GGGAUGGACGACCCACCACGGCGAGUAUCCCAUCCCA
https://doi.org/10.1371/journal.pone.0020299	mouse Epidermal growth factor receptor	132.5	6.35	Q01279	29	1.4624	UGCUAGUAUAUCGCACGGAUUUAAUCGCCGUAGAAAAGCAUGUCAAAGCCG
https://doi.org/10.1016/j.biochi.2006.02.004	recombinant transforming growth factor-β type III receptor (TGFBR3)	91.4	5.42	Q03167	1.52	0.181844	GGGCCAGGCAGCGAGAGATAAGCAGAAGAAGTATGTGACCATGCTCCAGAGAGCAACTTCACATGCGTAGCCAAACCGACCACACGCGTCCGAGA
https://doi.org/10.1371/journal.pone.0027051	Apolipoprotein E - Bos taurus (Bovine)	34.1	5.44	Q03247	3.1	0.491362	ACTAGCTACGGGGTGGGTGGGCGGTGTCAGTTTGTTTATTGGTGCTATACATCCTCTATA
https://doi.org/10.1261/rna.878908	Nuclear factor NF-kappa-B p65 subunit	60.2	5.46	Q04206	11	1.04139	AAGCUUACAAGAAGGACAGCACGAAUAAAACCUGCGUAAAUCCGCCCCAUUUGUGUAAGGGUAGUGGGUCGAAUUCCGCUCA
https://aacrjournals.org/cancerres/article/62/14/4029/508979/Identification-and-Characterization-of-Nuclease Online Issn: 1538-7445	Glutamate carboxypeptidase 2 extracellular domain	79.5	6.37	Q04609	110	2.04139	GGGAGGACGAUGCGGACCGAAAAAGACCUGACUUCUAUACUAAGUCUACGUUCCCAGACGACUCGCCCGA
https://doi.org/10.1038/nbt.1560	Glutamate carboxypeptidase 2 extracellular domain	79.5	6.37	Q04609	2.9	0.462398	GGGAGGACGAUGCGGAUCAGCCAUGUUUACGUCACUCCUUGUCAAUCCUCAUCGGCAUACGACUCGCCCGAA
https://doi.org/10.1021/bi400704d	Ebola virus inhibitory domain (eVP35 IID)	13.9	9.03	Q05127	3.7	0.568202	GGGAGACAAGAAUAAACGCUCAAUGCAUAAACGCCGAGCUUACCUAGAAGUGAUGGGCGACAUUGACGUUCGACAGGAGGCUCACAACAGGC
https://doi.org/10.1021/acs.analchem.8b04623	Ebola virus Type I transmembrane protein	70.6	5.87	Q05320	4.1	0.612784	GCCGCAGACAGAAACACAAACAGTATACAGCTATCTCGCTTGGACCTCGCATAATATACG
https://doi.org/10.1039/B604778E	proteinkinase C-Delta Typ	77.5	7.93	Q05655	122	2.08636	ACACGACGGGAATACTGACTCTCCCCCATGT
https://doi.org/10.1002/1873-3468.13914	MTG8 TAFH	11	9.74	Q06455	4.47	0.650308	CGGGAUACGCGGAGGGUGGGCA
https://doi.org/10.1002/anie.201309334	4-1BB/CD137	25.3	7.99	Q07011	2.32	0.365488	GTCAGATTCCACTATAGTAGGTTGGGTAGGGTGGTCGCAGTGGATGATATGTCGTAGGGG
https://doi.org/10.1172/JCI33365	4-1BB/CD137	25.3	7.99	Q07011	40	1.60206	GGGAAGAGAGGAAGAGGGAUGGGCGACCGAACGUGCCCUUCAAAGCCGUUCACUAACCAGUGGCAUAACCCAGAGGUCGAUAGUACUGGUCCCCCC
https://doi.org/10.1021/acsomega.1c00876	Aspartyl/asparaginyl beta-hydroxylase (ASPH) human	85.9	4.92	Q12797	47.51	1.67679	CGGGACAAGACAACGAACGAACAGGAAGAGAACCGGAATGCAGACGTCAGGG
https://doi.org/10.1002/elps.200900543	recombinant human PAK1	62	5.69	Q13153	150	2.17609	GTAGATTGAATTAATTGGAAGAGTCGATCAGTGTTTAATG
https://doi.org/10.1038/nsmb.3200	Ectonucleotide pyrophosphatase/phosphodiesterase family member 2 precursor (E-NPP 2) (Autotaxin) (Extracellular lysophospholipase D)	95.1	6.61	Q13822	12	1.07918	GTGGTCTAGCTGTACTCGCCTGCCGGAACCGCCCCTGTGGTCGCATCGAGCAACGGCCCACAGTCAACGAGCTA
https://doi.org/10.1038/mt.2013.30	Periostin human	91	7.35	Q15063	1.07	0.0293838	ACGAGYYGYCGCAYGYGCGGYYCAGYCYGGYCCYYCAGCACCGYACAACAA
https://doi.org/10.3390/molecules24071213	poly(C)-binding protein 2 His-tagged (PCBP-2)	38.6	6.33	Q15366	8.4	0.924279
https://doi.org/10.1007/s10456-008-9122-4	Angiopoietin-1	55.9	6.31	Q15389	2.8	0.447158	ACUCGAACAUUUCCACUAACCAACCAUACUAAAGCACCGC
https://doi.org/10.1073/pnas.091100698	Cytohesin 1	46.4	5.41	Q15438	5	0.69897	UGUUGUUGGACCAGUGUUAUUUUACGCGAUUGUGCGGUUGUGA
https://doi.org/10.1002/art.30108	Interleukin 17A human	15.1	8.62	Q16552	0.04847	-1.31453	CCGCAGUUACUGAAGCGAUAGG
https://doi.org/10.1021/acsami.0c20277	Ribonuclease H2 Clostridium difficile	28.9	5.51	Q18BC9	1.8	0.255273	GCCAGGTGTGCGACGGTCGTTATATTGTACCACCCCCCCT
https://doi.org/10.1073/pnas.1309538110	Plasmodium falciparum lactate dehydrogenase (PfLDH)	34.1	7.12	Q27743	42	1.62325	CAGGAGGTAGAGCCATAGCGGCCTGGTGATCCCTA
https://doi.org/10.1186/s12936-018-2336-z	Plasmodium falciparum lactate dehydrogenase (PfLDH)	34.1	7.12	Q27743	39.9	1.60097	CCAGAATAGGGACTGCTCGGGCTTGCGGATGAGTCTGGGTGGGAGATGG
https://doi.org/10.1016/j.bmcl.2020.127278	Carcinoembryonic antigen human	43.8	5.95	Q2WEN9	37.8	1.57749	GGAGCTACGTTTAGCGAGTCCGACGCTCGGTGCCTCTTC
https://doi.org/10.1021/acs.analchem.7b02862	Zika virus NS1 protein	40.1	6.17	Q32ZE1	0.024	-1.61979	ACTAGGTTGCAGGGGACTGCTCGGGATTGCGGATCAACCTAGTTGCTTCTCTCGTATGAT
https://doi.org/10.3762/bjnano.13.78	Zika virus NS1 protein	40.1	6.17	Q32ZE1	2.28	0.357935	CTTCTGCCCGCCTCCTTCCGGGCCCCGGGGGGTGTCCAGGCCCATGCGTCGTCCGCGGGGAGACGAGATAGGCGGACACT
https://doi.org/10.1093/nar/gng110	Thyroid transcription factor 1	52	6.71	Q4H2N7	3.36	0.526339	TGGCTAGTGGGTAAGGGGCGGGAGGGTGACAGGGCGATCC
https://doi.org/10.1021/acs.analchem.9b05740	Hepatitis B - E Antigen (HBeAg) (external)	22.5	9.87	Q4R1S8	0.4	-0.39794	TTTTTTTTGGGCGAAGCAAGGGACGGGAGGAAAGAGATGTTTGGTTTT
https://doi.org/10.1016/S0968-0896(01)00032-3	T. brucei Flagellar Pocket protein	192.6	4.63	Q585H6	60	1.77815	GGGAGACGAUAUUCGUCCAUCGGGUGGCCCGUGUCUGAGCGGGGACGGCCACUUGAGCGCCGCUGUCCGACUGAAUU
https://doi.org/10.1021/bi972969e	Elongation factor-Tu	44.65	5.42	Q5SHN6	20	1.30103	CAACCGAAGGACCUAUUAACCAAGACAGUUAAGAAAGGAGCCAGACCGA
https://doi.org/10.1002/elps.200900543	kinase-active MRCKα kinase domain (MRCKα-KD)	54.4	4.95	Q5VT25	60	1.77815	GGGGGGAGCAATATCTGTGTGTCAAAACCTAACGATGACT
https://doi.org/10.1016/j.omtn.2019.06.020	fibroblast growth factor receptor 3 (FGFR3) mouse	85.8	5.9	Q61851	36.5	1.56229	GCCGATGGTTTTGTGGCCGTTTGAGGTTCCTACGGC
https://doi.org/10.1039/B922829B	MT32Cds	42.6	6.71	Q64966	55	1.74036
https://doi.org/10.1039/B922829B	MT32Cds-His	43.4	6.95	Q64966	83	1.91908
https://doi.org/10.1039/B922829B	PSA-Hcds	43.7	6.51	Q64966	290	2.4624
https://doi.org/10.1039/B922829B	PSA-Hcds-His	44.5	6.75	Q64966	26	1.41497
https://doi.org/10.1016/j.virusres.2014.01.021	Rabies Virus glycoprotein (RABV)	56.1	7.32	Q66T62	307	2.48714
https://doi.org/10.1021/ac5044187	DNA oxidative demethylase ALKBH2	29.3	9.68	Q6NS38	35	1.54407	GCATTACTGGTTCTGAGGAAAGTGCGACTCAGCCGTACGC
https://doi.org/10.1016/j.ijbiomac.2019.03.165	CD109 Antigen	156.6	5.48	Q6YHK3	12	1.07918	TCTGAGAATAGTGGTTTGCTGTATGGTGGGCGTTGAAAGAGGGG
https://doi.org/10.1038/s41598-018-23997-w	polyadenylation factor EhCFIm25	28.2	7.16	Q7YZC1	65	1.81291	AATAATACGACTCACTATAGACGAAATGGTTGTCAACGACGATTA
https://doi.org/10.1089/nat.2020.0875	C promoter binding factor 1 (CBF1) human	209.2	7.07	Q7Z401	10	1	ATAGGAGTCGACCGACCAGACCCGACCTCTCTTTCATGTGACACAATGGTGCGTCTACATCTAGACTC
https://doi.org/10.1006/abio.2002.5663	glutathione S-transferase (GST)	27	6.09	Q8ILQ7	1	0	CTGCCCCGCTATAGAACACCCGTTGGGCAAATGTGTTCGA
https://doi.org/10.3389/fchem.2020.570528	glutathione S-transferase (GST)	27	6.09	Q8ILQ7	59	1.77085	ATACGACTCACTATTAGGGACAAAGCTGACAACCCTTTCATAATCTAACTACATTTATGTGCTAGACTACTGACTAC
https://doi.org/10.1007/s10557-020-06986-y	Proprotein convertase subtilisin/kexin type 9 human	57.3	6.39	Q8NBP7	294	2.46835	ATACCAGCTTATTCAATTGACCCGTTTCGTTCCCTCTGGGAAGTTTAGCCCAGTTGCCTGGGCGATACCAAGATAGTAAGTGCAATCT
https://doi.org/10.1016/j.jbiosc.2020.10.009	Proprotein convertase subtilisin/kexin type 9 human	57.3	6.39	Q8NBP7	70	1.8451	UCGACGAAUACGUAUUAUACUCCUCCGAAGCCUGCACGU
https://doi.org/10.1007/s00604-019-3817-7	dedicator of cytokinesis 8 (DOCK8)	23.9	6.43	Q8NF50	3.3	0.518514	GTGATGGATATCTGCAGAATTCGCCCTTGTAAAACGACGGCCAGTGGAAAACGAACGGCC
https://doi.org/10.1093/nass/nrp133	Signal recognition particle 19 kDa protein Pyrococcus furiosus	11.6	10.14	Q8TZT9	0.6	-0.221849	GGGAGACAAGAAUAAACGCUCAACACAGAACGCGGUCCCCACACAGGACAGGAGCCAGCCCCGGUUCGACAGGAGGCUCACAACAGGC
https://doi.org/10.1016/j.ijbiomac.2020.01.132	SipA protein (Salmonella enteritidis)	74	6.13	Q8VQB5	114.9	2.06032	TAGGGAAGAGAAGGACATATGATGCAATGGAACCGCTGAACGACCCTAGCATTATCAGTGTGGTTGACTAGTACATGACCACTTGA
https://doi.org/10.1042/BJ20060490	CUGBP Elav-like family member 1	52.1	8.7	Q92879	6.4	0.80618	UUAUUAUUGUUUAUUUUGUGUUGUGUGUUUGUGUU
https://doi.org/10.1016/j.talanta.2020.121750	Klebsiella pneumoniae carbapenemase 2 (KPC-2)	22.2	8.58	Q93LQ9	0.81	-0.091515
https://doi.org/10.1039/D0RA07857C	NAD-dependent protein deacetylase sirtuin-1 human recombinant	81.5	4.55	Q96EB6	0.27	-0.568636	CGAGTGGGTTACATCGAAACTGGATCTCAACAGCGGTAAC
https://doi.org/10.1021/acsfoodscitech.1c00059	Thermostable Direct Hemolysin (TDH) Toxin of Vibrio parahemolyticus	45.4	4.86	Q99289	6600	3.81954
https://doi.org/10.1042/BJ20101096	Sclerostin mouse	21.1	9.69	Q99P68	200	2.30103	GGGGGGGGTGGGGTGGGTCAATATTCTCGTC
https://scholars.hkbu.edu.hk/ws/portalfiles/portal/55005963/OA-0431.pdf	Sclerostin mouse	21.1	9.69	Q99P68	3.4	0.531479	TGGGGGTAGGGGGACCCTGGCTAGTTAGTCACCGTTTCGA
https://doi.org/10.1093/nar/gkaa865	His-tagged Streptococcus pyogenes CRISPR-associated protein 9/Cas9	158.4	8.98	Q99ZW2	0.63	-0.200659	GAGGCTCTCACATCGCGCCTTTCCCCAGCTTTCGGTGTGAGAGCCTC
https://doi.org/10.1039/d0cc06032a	PD-L1/Programmed cell death 1 ligand 1 (mouse)	30.8	5.46	Q9EP73	441	2.64444	GATTGAGTAGATAGTGGTTCTGTACGTAGTGAAAGAGTGG
https://doi.org/10.3390/ijms19030763	HECT Domain WWP1 human	39.5	5.28	Q9H0M0	1.9	0.278754	CCGTAATACGACTCACTATAGGTATGTGACGCGCGTCAATCGCTGTCCTACCAAGCTTTGCAGAGAGGATCCTT
https://doi.org/10.1007/s11010-007-9555-x	CD209 antigen/DC-SIGN	45.8	5.43	Q9NNX6	21.73	1.33706	GGCGAAAATTTGTGGATATAGAGGGTTACTCGGAT
https://doi.org/10.1039/d0tb01668c	Programmed cell death 1 ligand 1 (PD-L1)	31	6.49	Q9NZQ7	95.73	1.98105	ATACCAGCTTATTCAATTGTAGAGTATAAAAAGAGTGATGATCTTTTGTAGGTTTTTTAGATAGTAAGTGCAATCT
https://doi.org/10.1039/D1AN00182E	Programmed cell death 1 ligand 1 (PD1-L1)	31.02	6.49	Q9NZQ7	70.1	1.84572	CCCTCCTCCTAACTGTTCCTACGAAACGAGCTTATGCGTAATGATGACTGTCGTAGTTCG
https://doi.org/10.1080/08820139.2020.1744639	Programmed cell death protein 1 (PD1; also known as CD279)	31	6.49	Q9NZQ7	23	1.36173	TGGTAGCGGGTAGGGGAGGGAGGGTGAATGGAGGATGTTCATG
https://doi.org/10.12659/MSM.925583	Programmed cell death 1 ligand 1 (PD1-L1)	31.02	6.49	Q9NZQ7	15.36	1.18639	ACCGACCGTGCTGGACTCATCTCGCTTTTTTCACGGTCCACACTACTATGAGCGAGCCTGGCG
https://doi.org/10.1080/00032710601102391	D-Ghrelin	3.2	11.07	Q9UBU3	4.5	0.653213
https://doi.org/10.1096/fj.201902696	Double homeobox protein 4 (DUX4)	44.9	8.72	Q9UBX2	20	1.30103	GCTAACTTAATCAACCGCAGGTTGATTAGCCCATTAGC
https://doi.org/10.1038/s41467-021-26933-1	Fetuin	40.5	6.52	Q9UGM5	6200	3.79239	CGCCAAAGCZCGAZCAAZAACCGAAAGAAAAGGCACAZCA
https://doi.org/10.1101/2020.04.25.060004	Fetuin	40.5	6.52	Q9UGM5	3000	3.47712	CCAGCGAGCCAGCGACCAAAGCCACTGAACCACCCGGCGGAAAAAGAGATGGAGCACACGCAGGACGGCACAG
https://doi.org/10.1016/j.bmc.2007.09.013	Calsenilin	29.2	5.23	Q9Y2W7	13	1.11394	UUUAUGUAGGGAUGUAAGGGGAUGGGCAAUGUGGCGA
https://doi.org/10.1128/AAC.49.10.4052-4060.2005	S. enterica Serovar Typhi IVP Pili protein	15	5.67	Q9ZIU9	7.2	0.857332	CGCCCUAGGAUACUGCGUAACUGGGAGUAGGGCGCGACGAUAGCCUAUUGUCACUCCGAGCCUGACAAGGG
https://doi.org/10.1021/acs.analchem.0c03231	Plasmodium vivax L-lactate dehydrogenase (PvLDH)	34.2	6.54	V5Q687	31.4	1.49693	TGATTCGAGCCCTGCTAGGTTTAAGGCTGTAGGCGTATAA
https://doi.org/10.1073/pnas.2003267117	Plasmodium vivax L-lactate dehydrogenase (PvLDH)	34.2	6.54	V5Q687	670	2.82607	GGXAXAGACCCCXGAGXCCXACCGAGGGCACGGCA
https://doi.org/10.1186/s12936-018-2336-z	Plasmodium vivax L-lactate dehydrogenase (PvLDH)	34.2	6.54	V5Q687	26.3	1.41996	CCAGAATAGGGACTGCTCGGGCTTGCGGATGAGTCTGGGTGGGAGATGG
